# Supplementary material for: Microbes on a Bottle: Substrate, Season and Geography Influence Community Composition of Microbes Colonizing Marine Plastic Debris
Source: PLoS One. 2016 Aug 3;11(8):e0159289. doi: 10.1371/journal.pone.0159289 (PMC4972250; doi:10.1371/journal.pone.0159289)
Supplement: S1 Table — Average temperature, salinity, and chlorophyll fluorescence data for each season-station pair used in the dissimilarity matrix for Mantel test. Data were continuously collected by the SmartBuoy system at each station the substrates were deployed and the water was collected. Dowsing-Summer dropped from Mantel analysis, as no data were available for salinity. (XLSX) [file pone.0159289.s006.xlsx]

## Sheet: Sheet1
Season-Sample	T ave	S ave	F ave
Dowsing_Winter	8.59154	34.6249	0.545782
Warp_Winter	8.40595	35.1376	0.695825
Gabbard_Winter	9.85111	35.3268	0.534769
Dowsing_Spring	7.7791	34.6934	2.15591
Warp_Spring	8.20742	34.4915	1.74513
Gabbard_Spring	7.35177	34.7798	1.03643
Warp_Summer	18.289	34.1935	1.43465
Gabbard_Summer	17.8946	34.9755	1.12898
