# Supplementary material for: Microbes on a Bottle: Substrate, Season and Geography Influence Community Composition of Microbes Colonizing Marine Plastic Debris
Source: PLoS One. 2016 Aug 3;11(8):e0159289. doi: 10.1371/journal.pone.0159289 (PMC4972250; doi:10.1371/journal.pone.0159289)
Supplement: S2 Table — See Kozich et al, 2013 for dual indexing strategy. (XLSX) [file pone.0159289.s007.xlsx]

## Sheet: Sheet1
	Illumina adapter	i5	pad	link	V4 (515F)
16S Forward	AATGATACGGCGACCACCGAGATCTACAC		TATGGTAATT	GT	GTGCCAGCMGCCGCGGTAA
	AATGATACGGCGACCACCGAGATCTACAC		TATGGTAATT	GT	GTGCCAGCMGCCGCGGTAA
	AATGATACGGCGACCACCGAGATCTACAC		TATGGTAATT	GT	GTGCCAGCMGCCGCGGTAA
	AATGATACGGCGACCACCGAGATCTACAC		TATGGTAATT	GT	GTGCCAGCMGCCGCGGTAA
	AATGATACGGCGACCACCGAGATCTACAC		TATGGTAATT	GT	GTGCCAGCMGCCGCGGTAA
	AATGATACGGCGACCACCGAGATCTACAC		TATGGTAATT	GT	GTGCCAGCMGCCGCGGTAA
	AATGATACGGCGACCACCGAGATCTACAC		TATGGTAATT	GT	GTGCCAGCMGCCGCGGTAA
	AATGATACGGCGACCACCGAGATCTACAC		TATGGTAATT	GT	GTGCCAGCMGCCGCGGTAA
	AATGATACGGCGACCACCGAGATCTACAC		TATGGTAATT	GT	GTGCCAGCMGCCGCGGTAA
	AATGATACGGCGACCACCGAGATCTACAC		TATGGTAATT	GT	GTGCCAGCMGCCGCGGTAA
	AATGATACGGCGACCACCGAGATCTACAC		TATGGTAATT	GT	GTGCCAGCMGCCGCGGTAA
	AATGATACGGCGACCACCGAGATCTACAC		TATGGTAATT	GT	GTGCCAGCMGCCGCGGTAA
	AATGATACGGCGACCACCGAGATCTACAC		TATGGTAATT	GT	GTGCCAGCMGCCGCGGTAA
	AATGATACGGCGACCACCGAGATCTACAC		TATGGTAATT	GT	GTGCCAGCMGCCGCGGTAA
	AATGATACGGCGACCACCGAGATCTACAC		TATGGTAATT	GT	GTGCCAGCMGCCGCGGTAA
	AATGATACGGCGACCACCGAGATCTACAC		TATGGTAATT	GT	GTGCCAGCMGCCGCGGTAA
	AATGATACGGCGACCACCGAGATCTACAC		TATGGTAATT	GT	GTGCCAGCMGCCGCGGTAA
	AATGATACGGCGACCACCGAGATCTACAC		TATGGTAATT	GT	GTGCCAGCMGCCGCGGTAA
	AATGATACGGCGACCACCGAGATCTACAC		TATGGTAATT	GT	GTGCCAGCMGCCGCGGTAA
	Illumina adapter	i7	pad	link	V4R (806R)
16S Reverse	CAAGCAGAAGACGGCATACGAGAT		AGTCAGTCAG	CC	GGACTACHVGGGTWTCTAAT
	CAAGCAGAAGACGGCATACGAGAT		AGTCAGTCAG	CC	GGACTACHVGGGTWTCTAAT
	CAAGCAGAAGACGGCATACGAGAT		AGTCAGTCAG	CC	GGACTACHVGGGTWTCTAAT
	CAAGCAGAAGACGGCATACGAGAT		AGTCAGTCAG	CC	GGACTACHVGGGTWTCTAAT
	CAAGCAGAAGACGGCATACGAGAT		AGTCAGTCAG	CC	GGACTACHVGGGTWTCTAAT
	CAAGCAGAAGACGGCATACGAGAT		AGTCAGTCAG	CC	GGACTACHVGGGTWTCTAAT
	CAAGCAGAAGACGGCATACGAGAT		AGTCAGTCAG	CC	GGACTACHVGGGTWTCTAAT
	CAAGCAGAAGACGGCATACGAGAT		AGTCAGTCAG	CC	GGACTACHVGGGTWTCTAAT
	CAAGCAGAAGACGGCATACGAGAT		AGTCAGTCAG	CC	GGACTACHVGGGTWTCTAAT
	CAAGCAGAAGACGGCATACGAGAT		AGTCAGTCAG	CC	GGACTACHVGGGTWTCTAAT
	CAAGCAGAAGACGGCATACGAGAT		AGTCAGTCAG	CC	GGACTACHVGGGTWTCTAAT
	CAAGCAGAAGACGGCATACGAGAT		AGTCAGTCAG	CC	GGACTACHVGGGTWTCTAAT
	CAAGCAGAAGACGGCATACGAGAT		AGTCAGTCAG	CC	GGACTACHVGGGTWTCTAAT
	CAAGCAGAAGACGGCATACGAGAT		AGTCAGTCAG	CC	GGACTACHVGGGTWTCTAAT
	CAAGCAGAAGACGGCATACGAGAT		AGTCAGTCAG	CC	GGACTACHVGGGTWTCTAAT
	CAAGCAGAAGACGGCATACGAGAT		AGTCAGTCAG	CC	GGACTACHVGGGTWTCTAAT
	CAAGCAGAAGACGGCATACGAGAT		AGTCAGTCAG	CC	GGACTACHVGGGTWTCTAAT
	CAAGCAGAAGACGGCATACGAGAT		AGTCAGTCAG	CC	GGACTACHVGGGTWTCTAAT
	CAAGCAGAAGACGGCATACGAGAT		AGTCAGTCAG	CC	GGACTACHVGGGTWTCTAAT
	Illumina adapter	i5	pad	link	V9 (1391F)
18S Forward	AATGATACGGCGACCACCGAGATCTACAC		TATCGCCGTT	CG	GTACACACCGCCCGTC
	AATGATACGGCGACCACCGAGATCTACAC		TATCGCCGTT	CG	GTACACACCGCCCGTC
	AATGATACGGCGACCACCGAGATCTACAC		TATCGCCGTT	CG	GTACACACCGCCCGTC
	AATGATACGGCGACCACCGAGATCTACAC		TATCGCCGTT	CG	GTACACACCGCCCGTC
	AATGATACGGCGACCACCGAGATCTACAC		TATCGCCGTT	CG	GTACACACCGCCCGTC
	AATGATACGGCGACCACCGAGATCTACAC		TATCGCCGTT	CG	GTACACACCGCCCGTC
	AATGATACGGCGACCACCGAGATCTACAC		TATCGCCGTT	CG	GTACACACCGCCCGTC
	AATGATACGGCGACCACCGAGATCTACAC		TATCGCCGTT	CG	GTACACACCGCCCGTC
	AATGATACGGCGACCACCGAGATCTACAC		TATCGCCGTT	CG	GTACACACCGCCCGTC
	AATGATACGGCGACCACCGAGATCTACAC		TATCGCCGTT	CG	GTACACACCGCCCGTC
	AATGATACGGCGACCACCGAGATCTACAC		TATCGCCGTT	CG	GTACACACCGCCCGTC
	AATGATACGGCGACCACCGAGATCTACAC		TATCGCCGTT	CG	GTACACACCGCCCGTC
	AATGATACGGCGACCACCGAGATCTACAC		TATCGCCGTT	CG	GTACACACCGCCCGTC
	AATGATACGGCGACCACCGAGATCTACAC		TATCGCCGTT	CG	GTACACACCGCCCGTC
	AATGATACGGCGACCACCGAGATCTACAC		TATCGCCGTT	CG	GTACACACCGCCCGTC
	AATGATACGGCGACCACCGAGATCTACAC		TATCGCCGTT	CG	GTACACACCGCCCGTC
	AATGATACGGCGACCACCGAGATCTACAC		TATCGCCGTT	CG	GTACACACCGCCCGTC
	AATGATACGGCGACCACCGAGATCTACAC		TATCGCCGTT	CG	GTACACACCGCCCGTC
	AATGATACGGCGACCACCGAGATCTACAC		TATCGCCGTT	CG	GTACACACCGCCCGTC
	Illumina adapter	i7	pad	link	V9 (1795, EukB)
18S Reverse	CAAGCAGAAGACGGCATACGAGAT		AGTCAGTCAG	CA	TGATCCTTCTGCAGGTTCACCTAC
	CAAGCAGAAGACGGCATACGAGAT		AGTCAGTCAG	CA	TGATCCTTCTGCAGGTTCACCTAC
	CAAGCAGAAGACGGCATACGAGAT		AGTCAGTCAG	CA	TGATCCTTCTGCAGGTTCACCTAC
	CAAGCAGAAGACGGCATACGAGAT		AGTCAGTCAG	CA	TGATCCTTCTGCAGGTTCACCTAC
	CAAGCAGAAGACGGCATACGAGAT		AGTCAGTCAG	CA	TGATCCTTCTGCAGGTTCACCTAC
	CAAGCAGAAGACGGCATACGAGAT		AGTCAGTCAG	CA	TGATCCTTCTGCAGGTTCACCTAC
	CAAGCAGAAGACGGCATACGAGAT		AGTCAGTCAG	CA	TGATCCTTCTGCAGGTTCACCTAC
	CAAGCAGAAGACGGCATACGAGAT		AGTCAGTCAG	CA	TGATCCTTCTGCAGGTTCACCTAC
	CAAGCAGAAGACGGCATACGAGAT		AGTCAGTCAG	CA	TGATCCTTCTGCAGGTTCACCTAC
	CAAGCAGAAGACGGCATACGAGAT		AGTCAGTCAG	CA	TGATCCTTCTGCAGGTTCACCTAC
	CAAGCAGAAGACGGCATACGAGAT		AGTCAGTCAG	CA	TGATCCTTCTGCAGGTTCACCTAC
	CAAGCAGAAGACGGCATACGAGAT		AGTCAGTCAG	CA	TGATCCTTCTGCAGGTTCACCTAC
	CAAGCAGAAGACGGCATACGAGAT		AGTCAGTCAG	CA	TGATCCTTCTGCAGGTTCACCTAC
	CAAGCAGAAGACGGCATACGAGAT		AGTCAGTCAG	CA	TGATCCTTCTGCAGGTTCACCTAC
	CAAGCAGAAGACGGCATACGAGAT		AGTCAGTCAG	CA	TGATCCTTCTGCAGGTTCACCTAC
	CAAGCAGAAGACGGCATACGAGAT		AGTCAGTCAG	CA	TGATCCTTCTGCAGGTTCACCTAC
	CAAGCAGAAGACGGCATACGAGAT		AGTCAGTCAG	CA	TGATCCTTCTGCAGGTTCACCTAC
	CAAGCAGAAGACGGCATACGAGAT		AGTCAGTCAG	CA	TGATCCTTCTGCAGGTTCACCTAC
	CAAGCAGAAGACGGCATACGAGAT		AGTCAGTCAG	CA	TGATCCTTCTGCAGGTTCACCTAC
