# Supplementary material for: Microbes on a Bottle: Substrate, Season and Geography Influence Community Composition of Microbes Colonizing Marine Plastic Debris
Source: PLoS One. 2016 Aug 3;11(8):e0159289. doi: 10.1371/journal.pone.0159289 (PMC4972250; doi:10.1371/journal.pone.0159289)
Supplement: S3 Table — PERMANOVA was performed on Bray-Curtis dissimilarity matrices based on OTU counts across microbial communities (a: bacterial/archaeal, 16S rRNA gene; b: eukaryotic, 18S rRNA gene). Significant results (P < 0.05) highlighted in bold and noted by **. Factors include station (Warp, Gabbard, Dowsing), treatment (PET, >3 μm, 3–0.2 μm seawater fractions in summer) and season (spring, winter, summer). P-values were obtained using type III sums of squares and 999 permutations [‘p(perm)’] or calculating Monte-Carlo tests [‘p(MC)’]. Unique perm, unique permutations. The results (p values) of the PERMDISP tests calculated to centroids are also provided. (XLSX) [file pone.0159289.s008.xlsx]

## Sheet: pairwise
(a) Results of PERMANOVA and PERMDISP pairwise tests comparing of community structure using 16S rRNA marker gene. Significance level, 0.05. Significant values indicated in bold and **.
16S	test	t	p(perm)	Unique perm	p(MC)	p(PERM DISP)
treatment (summer)	PET, 3µm	1.168	0.377	35	0.277	0.076
	PET, 0.2µm	2.173	0.009 **	209	0.01 **	0.043
	3µm, 0.2µm	1.7935	0.044 **	207	0.031 **	0.52
PET season	Winter, Spring	1.9963	0.001 **	973	0.001 **	0.335
	Winter, Summer	1.9936	0.001 **	518	0.007 **	0.258
	Spring, Summer	1.8408	0.001 **	532	0.007 **	0.674
PET station	Warp, Dowsing	1.6839	0.001 **	934	0.008 **	0.319
	Warp, Gabbard	1.2557	0.095	844	0.171	0.243
	Dowsing, Gabbard	1.8009	0.002 **	846	0.008 **	0.482
station (spring)	Warp, Dowsing	1.5944	0.039 **	409	0.053	0.696
	Warp, Gabbard	1.4055	0.021 **	414	0.062	0.689
	Dowsing, Gabbard	1.9326	0.005 **	417	0.006 **	0.787
station (summer)	Warp, Dowsing	2.2179	0.004 **	422	0.008 **	0.002 **
	Warp, Gabbard	1.1325	0.192	84	0.267	0.058
	Dowsing, Gabbard	1.6988	0.055	56	0.075	0.475
(b) Results of PERMANOVA and PERMDISP pairwise tests comparing of community structure using 18S rRNA marker gene. Significance level, 0.05. Significant values indicated in bold and **.
18S	test	t	p(perm)	Unique perm	p(MC)	p(PERM DISP)
treatment (summer)	PET, 3µm	1.8242	0.092	10	0.08	1
	PET, 0.2µm	2.2047	0.031 **	28	0.011 **	0.9
	3µm, 0.2µm	1.4645	0.036 **	84	0.104	0.779
PET season	Winter, Spring	1.6149	0.028 **	910	0.03 **	0.847
	Winter, Summer	1.6353	0.03 **	28	0.059	0.414
	Spring, Summer	1.5748	0.045 **	55	0.06 **	0.644
PET station	Warp, Dowsing	1.8164	0.011 **	314	0.026 **	0.65
	Warp, Gabbard	1.1246	0.239	209	0.285	0.384
	Dowsing, Gabbard	1.9447	0.001 **	753	0.005 **	0.551
station (spring)	Warp, Dowsing	2.6497	0.012 **	126	0.001 **	0.431
	Warp, Gabbard	1.6794	0.002 **	209	0.019 **	0.375
	Dowsing, Gabbard	2.8612	0.004 **	407	0.001 **	0.991
station (summer)	Warp, Dowsing	1.7079	0.068	15	0.088	0.201
	Warp, Gabbard	1.0929	0.399	21	0.355	0.353
	Dowsing, Gabbard	1.6082	0.035 **	126	0.052	0.708
