# Supplementary material for: Microbes on a Bottle: Substrate, Season and Geography Influence Community Composition of Microbes Colonizing Marine Plastic Debris
Source: PLoS One. 2016 Aug 3;11(8):e0159289. doi: 10.1371/journal.pone.0159289 (PMC4972250; doi:10.1371/journal.pone.0159289)
Supplement: S4 Table — Discriminant OTUs (based on16S rRNA gene analysis) identified, using class and subclass distinctions, in comparisons of: (a) PET-associated, particle-attached (>3 μm) and free-living (0.2 μm-3 μm) seawater communities in summer (lefse class: treatment) across all stations (lefse subclass: station), (b) PET- and glass-attached communities in spring (lefse class: treatment) across all stations (lefse subclass: station), (c) PET-associated communities from summer, spring, winter (lefse class: season) across all stations (lefse subclass: station), (d) PET-associated communities from Dowsing, Warp, Gabbard (lefse class: station) across all seasons (lefse subclass: season), (e) attached (PET and >3μm seawater fraction) and free-living (3–0.2 μm seawater fraction) communities (PET and 3.0 μm; lefse class: treatment) across all stations (lefse subclass: station). (XLSX) [file pone.0159289.s009.xlsx]

## Sheet: Final_table.taxa.class.subclass
(a) PET, 3 µm, 0.2 µm in summer (lefse class: treatment) across all station comparisons (lefse subclass: station)
	Taxonomic Classification of Discriminitive OTUs	Class	log LDA score	significance (alpha)
1	Bacteria.Bacteroidetes.Sphingobacteriia	PET	4.53995	0.00654816
2	Bacteria.Bacteroidetes.Sphingobacteriia.Sphingobacteriales	PET	4.51856	0.00654816
3	Bacteria.Proteobacteria.Deltaproteobacteria.Myxococcales.Sandaracinaceae	PET	3.93488	0.00454261
4	Bacteria.Proteobacteria.Deltaproteobacteria.Myxococcales	PET	3.87315	0.00403756
5	Bacteria.Proteobacteria.Deltaproteobacteria.Sh765B_TzT_29.unclassified.unclassified_Otu2934	3um	3.80082	0.00347894
6	Archaea.Euryarchaeota.Thermoplasmata.Thermoplasmatales.Marine_Group_II.unclassified_Otu2279	0.2um	4.19347	0.00329851
7	Bacteria.Proteobacteria.Alphaproteobacteria.Rhodobacterales.Rhodobacteraceae.Roseobacter_clade_OCT_lineage_Otu0839	0.2um	3.75063	0.00329851
8	Bacteria.Proteobacteria.Gammaproteobacteria.Oceanospirillales.Oceanospirillaceae.Pseudospirillum_Otu1393	0.2um	3.73807	0.00486353
9	Bacteria.Proteobacteria.Gammaproteobacteria.Thiotrichales.Thiotrichales_Incertae_Sedis	0.2um	3.71341	0.00325725
(b) PET vs glass in spring (lefse class: treatment) across all station comparisons (lefse subclass: station)
	Taxonomic Classification of Discriminitive OTUs	Class	log LDA score	significance (alpha)
1	Bacteria.Bacteroidetes	PET	4.80533	0.00106921
2	Bacteria.Bacteroidetes.Flavobacteriia.Flavobacteriales	PET	4.71232	0.0028546
3	Bacteria.Bacteroidetes.Flavobacteriia	PET	4.71232	0.0028546
4	Bacteria.Bacteroidetes.Flavobacteriia.Flavobacteriales.Cryomorphaceae	PET	4.44258	0.00149616
5	Bacteria.Verrucomicrobia.Verrucomicrobiae.Verrucomicrobiales.Verrucomicrobiaceae.Persicirhabdus_Otu1314	PET	3.8185	0.0026872
6	Bacteria.Proteobacteria.Gammaproteobacteria.Oceanospirillales.Alcanivoracaceae	PET	3.58968	0.0123546
7	Bacteria.Bacteroidetes.Flavobacteriia.Flavobacteriales.Cryomorphaceae.unclassified_Otu0012	PET	3.58837	0.00207556
8	Bacteria.Bacteroidetes.Flavobacteriia.Flavobacteriales.Cryomorphaceae.Crocinitomix_Otu0004	PET	3.50538	0.0209213
9	Bacteria.Bacteroidetes.Flavobacteriia.Flavobacteriales.Cryomorphaceae.unclassified_Otu0049	PET	3.45697	0.0020234
10	Bacteria.Bacteroidetes.Flavobacteriia.Flavobacteriales.Cryomorphaceae.Fluviicola_Otu0018	PET	3.45262	0.00389242
11	Bacteria.Bacteroidetes.Flavobacteriia.Flavobacteriales.Cryomorphaceae.Owenweeksia_Otu0014	PET	3.42248	0.00937477
12	Bacteria.Bacteroidetes.Flavobacteriia.Flavobacteriales.Cryomorphaceae.Crocinitomix_Otu0022	PET	3.36186	0.0123546
13	Bacteria.Bacteroidetes.Flavobacteriia.Flavobacteriales.Flavobacteriaceae.unclassified_Otu0030	PET	3.3366	0.0022954
14	Bacteria.Bacteroidetes.Flavobacteriia.Flavobacteriales.NS7_marine_group	PET	3.3233	0.0193751
15	Bacteria.Bacteroidetes.unclassified.unclassified.unclassified.unclassified_Otu1963	PET	3.30015	0.00683388
16	Bacteria.Proteobacteria.Gammaproteobacteria.Pseudomonadales.Moraxellaceae.Acinetobacter_Otu2771	PET	3.20116	0.00524156
17	Bacteria.Bacteroidetes.Sphingobacteriia.Sphingobacteriales.Saprospiraceae.unclassified_Otu1129	PET	3.19375	0.0182463
18	Bacteria.Proteobacteria	Glass	4.77825	0.000757495
19	Bacteria.Proteobacteria.Gammaproteobacteria.Alteromonadales	Glass	4.50948	0.000757495
20	Bacteria.Proteobacteria.Gammaproteobacteria.Alteromonadales.Alteromonadaceae	Glass	4.23971	0.00207556
21	Bacteria.Proteobacteria.Gammaproteobacteria.Alteromonadales.Colwelliaceae	Glass	4.11591	0.00207556
22	Bacteria.Proteobacteria.Gammaproteobacteria.Alteromonadales.Colwelliaceae.Colwellia_Otu0985	Glass	3.92456	0.00194671
23	Bacteria.Proteobacteria.Alphaproteobacteria.Rhizobiales	Glass	3.69899	0.0433081
24	Bacteria.Proteobacteria.Gammaproteobacteria.Alteromonadales.Alteromonadaceae.Dasania_Otu0989	Glass	3.6389	0.0027787
25	Bacteria.Proteobacteria.Alphaproteobacteria.unclassified.unclassified	Glass	3.63631	0.00389242
26	Bacteria.Proteobacteria.Alphaproteobacteria.unclassified	Glass	3.63631	0.00389242
27	Bacteria.Bacteroidetes.Sphingobacteriia.Sphingobacteriales.Saprospiraceae.unclassified_Otu1132	Glass	3.58373	0.00914795
28	Bacteria.Planctomycetes.Planctomycetacia.Planctomycetales	Glass	3.58336	0.0433081
29	Bacteria.Planctomycetes.Planctomycetacia.Planctomycetales.Planctomycetaceae	Glass	3.58336	0.0433081
30	Bacteria.Planctomycetes.Planctomycetacia	Glass	3.58336	0.0433081
31	Bacteria.Proteobacteria.Gammaproteobacteria.Alteromonadales.Alteromonadaceae.Pseudomaricurvus_Otu0992	Glass	3.57757	0.00130412
32	Bacteria.Proteobacteria.Gammaproteobacteria.Alteromonadales.Alteromonadaceae.unclassified_Otu0999	Glass	3.48219	0.00141963
33	Bacteria.Proteobacteria.Gammaproteobacteria.Xanthomonadales.JTB255_marine_benthic_group.unclassified_Otu2132	Glass	3.47494	0.00722171
34	Bacteria.Proteobacteria.Gammaproteobacteria.Alteromonadales.Colwelliaceae.Colwellia_Otu0990	Glass	3.46811	0.00194671
35	Bacteria.Proteobacteria.Alphaproteobacteria.Caulobacterales.Hyphomonadaceae.Hellea_Otu3203	Glass	3.46115	0.0250386
36	Bacteria.Bacteroidetes.Sphingobacteriia.Sphingobacteriales.Saprospiraceae.unclassified_Otu1136	Glass	3.43859	0.0286694
37	Bacteria.Proteobacteria.Alphaproteobacteria.Caulobacterales.Hyphomonadaceae	Glass	3.3788	0.034154
38	Bacteria.Proteobacteria.Gammaproteobacteria.Oceanospirillales.SS1_B_06_26	Glass	3.36838	0.0265126
39	Bacteria.Bacteroidetes.Sphingobacteriia.Sphingobacteriales.Saprospiraceae.unclassified_Otu1175	Glass	3.34025	0.0243316
40	Bacteria.Proteobacteria.Alphaproteobacteria.Caulobacterales	Glass	3.33467	0.0208429
41	Bacteria.Proteobacteria.Gammaproteobacteria.Alteromonadales.Colwelliaceae.Colwellia_Otu0993	Glass	3.32458	0.00933135
42	Bacteria.Proteobacteria.Alphaproteobacteria.unclassified.unclassified.unclassified_Otu1628	Glass	3.31898	0.00914795
43	Bacteria.Proteobacteria.Gammaproteobacteria.Oceanospirillales.Oceanospirillaceae.Oceaniserpentilla_Otu1395	Glass	3.31323	0.00346908
44	Bacteria.Gemmatimonadetes.Gemmatimonadetes.PAUC43f_marine_benthic_group.unclassified	Glass	3.26196	0.00472267
45	Bacteria.Gemmatimonadetes.Gemmatimonadetes.PAUC43f_marine_benthic_group	Glass	3.26196	0.00472267
46	Bacteria.Actinobacteria.Acidimicrobiia.Acidimicrobiales.Sva0996_marine_group.unclassified_Otu1890	Glass	3.22891	0.037376
47	Bacteria.Proteobacteria.Alphaproteobacteria.Rhodobacterales.Rhodobacteraceae.unclassified_Otu0842	Glass	3.1266	0.0180571
(c) PET seasonal comparison (lefse class: season) across all stations (lefse subclass: station)
	Taxonomic Classification of Discriminitive OTUs	Class	log LDA score	significance (alpha)
1	Bacteria.Bacteroidetes.Flavobacteriia.Flavobacteriales.Cryomorphaceae	Spring	4.44991	0.000601744
2	Bacteria.Proteobacteria.Gammaproteobacteria.Oceanospirillales.Alcanivoracaceae	Spring	3.74744	0.00266623
3	Bacteria.Bacteroidetes.Flavobacteriia.Flavobacteriales.Flavobacteriaceae.Tenacibaculum_Otu0010	Spring	3.73329	0.000559343
4	Bacteria.Proteobacteria.Gammaproteobacteria.Oceanospirillales.Oceanospirillaceae.Oleispira_Otu1388	Spring	3.55977	0.001711
5	Bacteria.Bacteroidetes.Flavobacteriia.Flavobacteriales.Cryomorphaceae.Owenweeksia_Otu0014	Spring	3.4465	0.0033528
6	Bacteria.Proteobacteria.Gammaproteobacteria.unclassified.unclassified.unclassified_Otu0507	Spring	3.38661	0.000415145
7	Bacteria.Bacteroidetes.Flavobacteriia.Flavobacteriales.Flavobacteriaceae.Ulvibacter_Otu0027	Spring	3.34763	0.0119948
8	Bacteria.Actinobacteria.Actinobacteria.Micrococcales.Intrasporangiaceae	Winter	3.69034	0.000751171
9	Bacteria.Actinobacteria.Actinobacteria.Micrococcales.Intrasporangiaceae.Ornithinimicrobium_Otu2471	Winter	3.68151	0.000751171
10	Bacteria.Proteobacteria.Gammaproteobacteria.Pseudomonadales.Moraxellaceae.Psychrobacter_Otu2766	Winter	3.37387	0.0025583
11	Bacteria.Bacteroidetes.Flavobacteriia.Flavobacteriales.Flavobacteriaceae.Maribacter_Otu0116	Winter	3.20585	0.0022401
(d) PET station comparison (lefse class: station) across all seasons (lefse subclass: season)
	Taxonomic Classification of Discriminitive OTUs	Class	log LDA score	significance (alpha)
1	Bacteria.Proteobacteria.Gammaproteobacteria.Vibrionales.Vibrionaceae	Dowsing	3.55494	0.00529963
2	Bacteria.Proteobacteria.Gammaproteobacteria.Vibrionales	Dowsing	3.55494	0.00529963
3	Bacteria.Bacteroidetes.Flavobacteriia.Flavobacteriales.NS7_marine_group	Warp	3.48006	0.0149555
(e) particle-associated in summer (PET and 3.0 µm; lefse class: treatment) across all stations (lefse subclass: station)
	Taxonomic Classification of Discriminitive OTUs	Class	log LDA score	significance (alpha)
1	Bacteria	part-assoc	4.55305	0.00194577
2	Bacteria.Planctomycetes	part-assoc	4.49315	0.00298491
3	Bacteria.Bacteroidetes.Sphingobacteriia.Sphingobacteriales.Saprospiraceae	part-assoc	4.27498	0.00298491
4	Bacteria.Verrucomicrobia.Verrucomicrobiae	part-assoc	4.2647	0.00194577
5	Bacteria.Verrucomicrobia.Verrucomicrobiae.Verrucomicrobiales	part-assoc	4.2647	0.00194577
6	Bacteria.Proteobacteria.Deltaproteobacteria	part-assoc	4.2101	0.00194577
7	Bacteria.Bacteroidetes.Sphingobacteriia	part-assoc	4.20308	0.00194577
8	Bacteria.Bacteroidetes.Sphingobacteriia.Sphingobacteriales	part-assoc	4.20308	0.00194577
9	Bacteria.unclassified.unclassified	part-assoc	4.1071	0.016804
10	Bacteria.unclassified.unclassified.unclassified.unclassified	part-assoc	4.1071	0.016804
11	Bacteria.unclassified.unclassified.unclassified	part-assoc	4.1071	0.016804
12	Bacteria.unclassified	part-assoc	4.1071	0.016804
13	Bacteria.Verrucomicrobia	part-assoc	4.06704	0.00194577
14	Bacteria.Verrucomicrobia.Verrucomicrobiae.Verrucomicrobiales.Verrucomicrobiaceae	part-assoc	4.05546	0.00194577
15	Bacteria.Cyanobacteria.Cyanobacteria	part-assoc	4.05028	0.00982327
16	Bacteria.Planctomycetes.OM190	part-assoc	3.92198	0.0045087
17	Bacteria.Planctomycetes.OM190.unclassified.unclassified	part-assoc	3.92198	0.0045087
18	Bacteria.Planctomycetes.OM190.unclassified	part-assoc	3.92198	0.0045087
19	Bacteria.Acidobacteria	part-assoc	3.85613	0.00173026
20	Bacteria.Verrucomicrobia.Verrucomicrobiae.Verrucomicrobiales.DEV007	part-assoc	3.81773	0.0019235
21	Bacteria.Proteobacteria.Gammaproteobacteria.Xanthomonadales	part-assoc	3.74419	0.0019235
22	Bacteria.Proteobacteria.Deltaproteobacteria.Desulfobacterales	part-assoc	3.72666	0.00185764
23	Bacteria.Actinobacteria.Acidimicrobiia.Acidimicrobiales.Sva0996_marine_group	part-assoc	3.70905	0.00194577
24	Bacteria.Bacteroidetes.unclassified.unclassified.unclassified	part-assoc	3.69651	0.00974268
25	Bacteria.Bacteroidetes.unclassified.unclassified	part-assoc	3.69651	0.00974268
26	Bacteria.Bacteroidetes.unclassified	part-assoc	3.69651	0.00974268
27	Bacteria.Proteobacteria.Gammaproteobacteria.Xanthomonadales.JTB255_marine_benthic_group	part-assoc	3.66845	0.0137495
28	Bacteria.Planctomycetes.Phycisphaerae	part-assoc	3.65037	0.0019235
29	Bacteria.Planctomycetes.Phycisphaerae.Phycisphaerales.Phycisphaeraceae	part-assoc	3.62116	0.00185764
30	Bacteria.Proteobacteria.Alphaproteobacteria.Rhizobiales	part-assoc	3.60417	0.00298491
31	Bacteria.Planctomycetes.Phycisphaerae.Phycisphaerales	part-assoc	3.60379	0.0019235
32	Bacteria.Proteobacteria.Deltaproteobacteria.Myxococcales	part-assoc	3.58735	0.0019235
33	Bacteria.Bacteroidetes.Flavobacteriia.Flavobacteriales.Flavobacteriaceae.unclassified_Otu0001	part-assoc	3.53478	0.00194577
34	Bacteria.Proteobacteria.Deltaproteobacteria.Desulfobacterales.Desulfobulbaceae	part-assoc	3.53384	0.00153063
35	Bacteria.Proteobacteria.Gammaproteobacteria.unclassified.unclassified	part-assoc	3.52009	0.0045087
36	Bacteria.Proteobacteria.Gammaproteobacteria.unclassified	part-assoc	3.52009	0.0045087
37	Bacteria.Candidate_division_SR1.unclassified.unclassified	part-assoc	3.50124	0.0476464
38	Bacteria.Candidate_division_SR1.unclassified	part-assoc	3.50015	0.0476464
39	Bacteria.Candidate_division_SR1	part-assoc	3.49981	0.0476464
40	Bacteria.Candidate_division_SR1.unclassified.unclassified.unclassified	part-assoc	3.49967	0.0476464
41	Bacteria.Verrucomicrobia.Verrucomicrobiae.Verrucomicrobiales.DEV007.unclassified_Otu1316	part-assoc	3.45982	0.00126015
42	Bacteria.Proteobacteria.Deltaproteobacteria.Sh765B_TzT_29.unclassified	part-assoc	3.44634	0.00153063
43	Bacteria.Proteobacteria.Deltaproteobacteria.Sh765B_TzT_29	part-assoc	3.4459	0.00153063
44	Bacteria.Verrucomicrobia.Verrucomicrobiae.Verrucomicrobiales.Verrucomicrobiaceae.Roseibacillus_Otu1308	part-assoc	3.44107	0.00950284
45	Bacteria.Acidobacteria.Subgroup_22.unclassified.unclassified	part-assoc	3.41205	0.00126015
46	Bacteria.Acidobacteria.Subgroup_22	part-assoc	3.41205	0.00126015
47	Bacteria.Acidobacteria.Subgroup_22.unclassified	part-assoc	3.41205	0.00126015
48	Bacteria.Proteobacteria.Gammaproteobacteria.Alteromonadales.Alteromonadaceae.unclassified_Otu0988	part-assoc	3.38933	0.00173026
49	Bacteria.Proteobacteria.Deltaproteobacteria.Myxococcales.Nannocystaceae	part-assoc	3.36451	0.010069
50	Bacteria.Proteobacteria.Gammaproteobacteria.Alteromonadales.Alteromonadaceae.unclassified_Otu0987	part-assoc	3.35759	0.00185764
51	Bacteria.Bacteroidetes.Flavobacteriia.Flavobacteriales.Flavobacteriaceae.Eudoraea_Otu0043	part-assoc	3.33216	0.00126015
52	Bacteria.Bacteroidetes.Flavobacteriia.Flavobacteriales.Flavobacteriaceae.unclassified_Otu0009	part-assoc	3.31983	0.00153063
53	Bacteria.Proteobacteria.Gammaproteobacteria.Alteromonadales.Alteromonadaceae.OM60_clade_Otu0991	part-assoc	3.28289	0.00126015
54	Bacteria.Proteobacteria.Alphaproteobacteria.Rhizobiales.Phyllobacteriaceae	part-assoc	3.25937	0.00827403
55	Bacteria.Proteobacteria.Gammaproteobacteria.Xanthomonadales.JTB255_marine_benthic_group.unclassified_Otu2111	part-assoc	3.24794	0.0137495
56	Bacteria.Proteobacteria.Gammaproteobacteria.Order_Incertae_Sedis.Family_Incertae_Sedis.Marinicella_Otu2246	part-assoc	3.2432	0.00153063
57	Bacteria.Planctomycetes.Planctomycetacia.Planctomycetales.Planctomycetaceae.Rhodopirellula_Otu2149	part-assoc	3.24184	0.0019235
58	Bacteria.Planctomycetes.Phycisphaerae.Phycisphaerales.Phycisphaeraceae.CL500_3_Otu3029	part-assoc	3.23921	0.00827403
59	Bacteria.Proteobacteria.Gammaproteobacteria.Alteromonadales.Alteromonadaceae.unclassified_Otu0986	part-assoc	3.22316	0.00407983
60	Bacteria.Proteobacteria.Deltaproteobacteria.Sh765B_TzT_29.unclassified.unclassified_Otu2934	part-assoc	3.22226	0.00379043
61	Bacteria.Acidobacteria.Subgroup_22.unclassified.unclassified.unclassified_Otu3178	part-assoc	3.21861	0.00126015
62	Bacteria.Proteobacteria.Gammaproteobacteria.Order_Incertae_Sedis.Family_Incertae_Sedis.Marinicella_Otu2247	part-assoc	3.21711	0.0023912
63	Bacteria.Proteobacteria.Deltaproteobacteria.Myxococcales.Sandaracinaceae	part-assoc	3.20264	0.00153063
64	Bacteria.Chloroflexi.Caldilineae	part-assoc	3.19815	0.00587631
65	Bacteria.Chloroflexi.Caldilineae.Caldilineales.Caldilineaceae	part-assoc	3.1976	0.00587631
66	Bacteria.Chloroflexi.Caldilineae.Caldilineales	part-assoc	3.19724	0.00587631
67	Bacteria.Proteobacteria.Gammaproteobacteria.BD7_8_marine_group	part-assoc	3.1828	0.0223431
68	Bacteria.Proteobacteria.Gammaproteobacteria.BD7_8_marine_group.unclassified.unclassified_Otu3221	part-assoc	3.17754	0.0223431
69	Bacteria.Proteobacteria.Gammaproteobacteria.Order_Incertae_Sedis.Family_Incertae_Sedis.Marinicella_Otu2248	part-assoc	3.17477	0.00587631
70	Bacteria.Proteobacteria.Gammaproteobacteria.BD7_8_marine_group.unclassified	part-assoc	3.17441	0.0223431
71	Bacteria.Bacteroidetes.unclassified.unclassified.unclassified.unclassified_Otu2001	part-assoc	3.17234	0.0240187
72	Bacteria.Actinobacteria.Acidimicrobiia.Acidimicrobiales.Sva0996_marine_group.unclassified_Otu1882	part-assoc	3.15851	0.0281858
73	Bacteria.Proteobacteria.Gammaproteobacteria.Enterobacteriales	part-assoc	3.15455	0.00446471
74	Bacteria.Proteobacteria.Gammaproteobacteria.Enterobacteriales.Enterobacteriaceae	part-assoc	3.15455	0.00446471
75	Bacteria.Proteobacteria.Deltaproteobacteria.Myxococcales.Sandaracinaceae.unclassified_Otu2784	part-assoc	3.15226	0.00379043
76	Bacteria.Proteobacteria.Alphaproteobacteria.Rhizobiales.Rhodobiaceae	part-assoc	3.13399	0.0137495
77	Bacteria.Proteobacteria.Alphaproteobacteria.Rhizobiales.Phyllobacteriaceae.Pseudahrensia_Otu1840	part-assoc	3.11996	0.00827403
78	Bacteria.Verrucomicrobia.Verrucomicrobiae.Verrucomicrobiales.DEV007.unclassified_Otu1323	part-assoc	3.102	0.010069
79	Bacteria.Planctomycetes.Planctomycetacia.Planctomycetales.Planctomycetaceae.Planctomyces_Otu2152	part-assoc	3.09885	0.0223431
80	Bacteria.Planctomycetes.Planctomycetacia.Planctomycetales.Planctomycetaceae.Planctomyces_Otu2164	part-assoc	3.08646	0.00587631
81	Bacteria.Proteobacteria.Deltaproteobacteria.Sh765B_TzT_29.unclassified.unclassified_Otu2937	part-assoc	3.08269	0.0129238
82	Bacteria.Bacteroidetes.Sphingobacteriia.Sphingobacteriales.Saprospiraceae.unclassified_Otu1136	part-assoc	3.07395	0.010069
83	Bacteria.Chloroflexi.Caldilineae.Caldilineales.Caldilineaceae.unclassified_Otu3469	part-assoc	3.04536	0.0240187
84	Bacteria.Proteobacteria.Gammaproteobacteria.Thiotrichales.Piscirickettsiaceae	part-assoc	2.9844	0.0476464
85	Bacteria.Bacteroidetes.unclassified.unclassified.unclassified.unclassified_Otu1959	part-assoc	2.98242	0.0174725
86	Bacteria.Proteobacteria.Alphaproteobacteria.Rhodobacterales.Rhodobacteraceae.unclassified_Otu0856	part-assoc	2.9428	0.0240187
87	Bacteria.Proteobacteria	free	4.59342	0.00194577
88	Archaea	free	4.55305	0.00194577
89	Archaea.Euryarchaeota	free	4.51742	0.00194577
90	Bacteria.Proteobacteria.Gammaproteobacteria.Oceanospirillales	free	4.51011	0.00982327
91	Archaea.Euryarchaeota.Thermoplasmata	free	4.50569	0.00194577
92	Archaea.Euryarchaeota.Thermoplasmata.Thermoplasmatales.Marine_Group_II	free	4.50569	0.00194577
93	Archaea.Euryarchaeota.Thermoplasmata.Thermoplasmatales	free	4.50569	0.00194577
94	Bacteria.Proteobacteria.Alphaproteobacteria	free	4.43262	0.0141714
95	Bacteria.Proteobacteria.Gammaproteobacteria	free	4.38324	0.00194577
96	Archaea.Euryarchaeota.Thermoplasmata.Thermoplasmatales.Marine_Group_II.unclassified_Otu2279	free	4.09645	0.00194577
97	Bacteria.Deferribacteres.Deferribacteres	free	4.06019	0.00185764
98	Bacteria.Deferribacteres.Deferribacteres.Deferribacterales	free	4.06019	0.00185764
99	Bacteria.Deferribacteres	free	4.06019	0.00185764
100	Bacteria.Deferribacteres.Deferribacteres.Deferribacterales.SAR406_clade	free	4.05231	0.00185764
101	Bacteria.Proteobacteria.Alphaproteobacteria.Rickettsiales	free	4.04764	0.00194577
102	Bacteria.Proteobacteria.Alphaproteobacteria.Rickettsiales.SAR116_clade	free	4.0399	0.00194577
103	Bacteria.Actinobacteria.Acidimicrobiia.Acidimicrobiales.OM1_clade	free	4.02066	0.00194577
104	Bacteria.Actinobacteria.Acidimicrobiia.Acidimicrobiales.OM1_clade.Candidatus_Actinomarina_Otu1884	free	3.9905	0.00194577
105	Bacteria.Bacteroidetes.Flavobacteriia.Flavobacteriales.Flavobacteriaceae.NS4_marine_group_Otu0035	free	3.85747	0.0019235
106	Bacteria.Proteobacteria.Alphaproteobacteria.Rhodobacterales.Rhodobacteraceae.Roseobacter_clade_NAC11_7_lineage_Otu0834	free	3.76071	0.00670628
107	Bacteria.Verrucomicrobia.Opitutae.MB11C04_marine_group	free	3.76036	0.00407983
108	Bacteria.Verrucomicrobia.Opitutae.MB11C04_marine_group.unclassified	free	3.76036	0.00407983
109	Bacteria.Proteobacteria.Alphaproteobacteria.Rhodospirillales.Rhodospirillaceae.AEGEAN_169_marine_group_Otu2897	free	3.71798	0.0019235
110	Bacteria.Proteobacteria.Betaproteobacteria	free	3.71132	0.0201368
111	Bacteria.Proteobacteria.Alphaproteobacteria.Rickettsiales.SAR116_clade.Candidatus_Puniceispirillum_Otu1797	free	3.69358	0.00194577
112	Bacteria.Proteobacteria.Gammaproteobacteria.Oceanospirillales.Oceanospirillaceae	free	3.68587	0.00194577
113	Bacteria.Proteobacteria.Gammaproteobacteria.Oceanospirillales.OM182_clade	free	3.67841	0.0019235
114	Bacteria.Proteobacteria.Betaproteobacteria.Methylophilales.Methylophilaceae	free	3.66604	0.00194577
115	Bacteria.Proteobacteria.Betaproteobacteria.Methylophilales	free	3.66604	0.00194577
116	Bacteria.Proteobacteria.Betaproteobacteria.Methylophilales.Methylophilaceae.OM43_clade_Otu3218	free	3.62954	0.00194577
117	Bacteria.Proteobacteria.Gammaproteobacteria.Oceanospirillales.OM182_clade.unclassified_Otu1400	free	3.60098	0.0019235
118	Bacteria.Proteobacteria.Alphaproteobacteria.SAR11_clade	free	3.56409	0.00950284
119	Bacteria.Bacteroidetes.Flavobacteriia.Flavobacteriales.Flavobacteriaceae.NS5_marine_group_Otu0057	free	3.5359	0.0201368
120	Bacteria.Proteobacteria.Gammaproteobacteria.Oceanospirillales.Oceanospirillaceae.Pseudospirillum_Otu1393	free	3.50676	0.0019235
121	Bacteria.Proteobacteria.Alphaproteobacteria.Rickettsiales.SAR116_clade.unclassified_Otu1798	free	3.49752	0.0045087
122	Bacteria.Deferribacteres.Deferribacteres.Deferribacterales.SAR406_clade.unclassified_Otu3494	free	3.44868	0.00126015
123	Bacteria.Deferribacteres.Deferribacteres.Deferribacterales.SAR406_clade.unclassified_Otu3493	free	3.44433	0.00173026
124	Bacteria.Proteobacteria.Alphaproteobacteria.OCS116_clade	free	3.44333	0.00298491
125	Bacteria.Proteobacteria.Alphaproteobacteria.OCS116_clade.unclassified	free	3.44333	0.00298491
126	Bacteria.Proteobacteria.Alphaproteobacteria.Rhodobacterales.Rhodobacteraceae.Roseobacter_clade_OCT_lineage_Otu0839	free	3.43727	0.00194577
127	Bacteria.Bacteroidetes.Flavobacteriia.Flavobacteriales.Cryomorphaceae.Owenweeksia_Otu0041	free	3.43099	0.00982327
128	Archaea.Euryarchaeota.Thermoplasmata.Thermoplasmatales.Marine_Group_II.unclassified_Otu2283	free	3.42003	0.00267803
129	Bacteria.Proteobacteria.Gammaproteobacteria.Alteromonadales.Alteromonadaceae.SAR92_clade_Otu1004	free	3.40054	0.00950284
130	Bacteria.Proteobacteria.Gammaproteobacteria.Order_Incertae_Sedis.Family_Incertae_Sedis.Marinicella_Otu2265	free	3.39704	0.00185764
131	Bacteria.Proteobacteria.Gammaproteobacteria.Thiotrichales	free	3.39246	0.0045087
132	Bacteria.Proteobacteria.Alphaproteobacteria.SAR11_clade.Surface_4	free	3.3904	0.0121196
133	Bacteria.Proteobacteria.Alphaproteobacteria.SAR11_clade.Surface_4.unclassified_Otu3490	free	3.38705	0.0121196
134	Bacteria.Proteobacteria.Betaproteobacteria.Hydrogenophilales.Hydrogenophilaceae	free	3.37801	0.0019235
135	Bacteria.Proteobacteria.Betaproteobacteria.Hydrogenophilales	free	3.37801	0.0019235
136	Bacteria.Proteobacteria.Betaproteobacteria.Hydrogenophilales.Hydrogenophilaceae.Thiobacillus_Otu3821	free	3.37801	0.0019235
137	Bacteria.Bacteroidetes.Flavobacteriia.Flavobacteriales.Flavobacteriaceae.Tenacibaculum_Otu0003	free	3.36659	0.0281858
138	Bacteria.Proteobacteria.Gammaproteobacteria.Alteromonadales.Alteromonadaceae.Porticoccus_Otu1047	free	3.3554	0.00173026
139	Bacteria.Proteobacteria.Alphaproteobacteria.Rhodobacterales.Rhodobacteraceae.unclassified_Otu0837	free	3.33888	0.0141714
140	Bacteria.Proteobacteria.Alphaproteobacteria.Rhodobacterales.Rhodobacteraceae.unclassified_Otu0833	free	3.32865	0.0388671
141	Bacteria.Verrucomicrobia.Opitutae.MB11C04_marine_group.unclassified.unclassified_Otu3532	free	3.32254	0.000600772
142	Bacteria.Proteobacteria.Alphaproteobacteria.unclassified.unclassified.unclassified_Otu1681	free	3.28643	0.00185764
143	Bacteria.Proteobacteria.Gammaproteobacteria.Alteromonadales.Alteromonadaceae.OM60_clade_Otu1019	free	3.28616	0.00298491
144	Bacteria.Proteobacteria.Alphaproteobacteria.Rickettsiales.SAR116_clade.unclassified_Otu1810	free	3.26358	0.00126015
145	Bacteria.Proteobacteria.Gammaproteobacteria.Thiotrichales.Thiotrichaceae.Thiothrix_Otu2456	free	3.26159	0.00173026
146	Bacteria.Bacteroidetes.Cytophagia.Order_III.Unknown_Family	free	3.2591	0.00153063
147	Bacteria.Bacteroidetes.Cytophagia.Order_III.Unknown_Family.Balneola_Otu3830	free	3.25842	0.00153063
148	Bacteria.Bacteroidetes.Cytophagia.Order_III	free	3.25429	0.00153063
149	Bacteria.Proteobacteria.Gammaproteobacteria.Vibrionales.Vibrionaceae.unclassified_Otu2838	free	3.25103	0.0141714
150	Bacteria.Verrucomicrobia.Opitutae.MB11C04_marine_group.unclassified.unclassified_Otu3531	free	3.25048	0.00267803
151	Bacteria.Proteobacteria.Gammaproteobacteria.Oceanospirillales.Oceanospirillaceae.Pseudospirillum_Otu1406	free	3.24941	0.00446471
152	Bacteria.Proteobacteria.Alphaproteobacteria.Rhodospirillales.Rhodospirillaceae.Defluviicoccus_Otu2904	free	3.23892	0.0130827
153	Bacteria.Proteobacteria.Gammaproteobacteria.Thiotrichales.Thiotrichales_Incertae_Sedis	free	3.21618	0.0019235
154	Bacteria.Bacteroidetes.Flavobacteriia.Flavobacteriales.Flavobacteriaceae.NS5_marine_group_Otu0148	free	3.20752	0.00967242
155	Bacteria.Bacteroidetes.Bacteroidia.Bacteroidales.S24_7.unclassified_Otu3365	free	3.19742	0.00262017
156	Bacteria.Proteobacteria.Alphaproteobacteria.OCS116_clade.unclassified.unclassified_Otu3389	free	3.18781	0.00173026
157	Bacteria.Proteobacteria.Alphaproteobacteria.Rickettsiales.S25_593	free	3.18606	0.0019235
158	Bacteria.Cyanobacteria.ML635J_21.unclassified.unclassified.unclassified_Otu3278	free	3.17065	0.00477564
159	Bacteria.Bacteroidetes.Flavobacteriia.Flavobacteriales.Cryomorphaceae.Owenweeksia_Otu0239	free	3.16414	0.00262017
160	Bacteria.Proteobacteria.Alphaproteobacteria.Rickettsiales.S25_593.unclassified_Otu1808	free	3.12576	0.00295332
161	Bacteria.Proteobacteria.Gammaproteobacteria.Alteromonadales.Idiomarinaceae	free	3.12543	0.037274
162	Bacteria.Proteobacteria.Gammaproteobacteria.Alteromonadales.Idiomarinaceae.Idiomarina_Otu1051	free	3.11475	0.037274
163	Bacteria.Proteobacteria.Gammaproteobacteria.Thiotrichales.Thiotrichales_Incertae_Sedis.Caedibacter_Otu2461	free	3.11194	0.00367551
164	Bacteria.Proteobacteria.Alphaproteobacteria.SAR11_clade.Surface_1.Candidatus_Pelagibacter_Otu3488	free	3.11033	0.0137495
165	Bacteria.Proteobacteria.Alphaproteobacteria.SAR11_clade.Surface_1	free	3.11033	0.0137495
166	Bacteria.Proteobacteria.Gammaproteobacteria.unclassified.unclassified.unclassified_Otu0718	free	3.09514	0.00967242
167	Bacteria.Proteobacteria.Alphaproteobacteria.Rickettsiales.S25_593.unclassified_Otu1816	free	3.08572	0.0311113
168	Bacteria.Firmicutes.Bacilli.Lactobacillales.Lactobacillaceae.Lactobacillus_Otu3318	free	3.07143	0.0311113
169	Bacteria.Bacteroidetes.Bacteroidia.Bacteroidales.S24_7.unclassified_Otu3348	free	2.98841	0.00967242
170	Bacteria.Proteobacteria.Gammaproteobacteria.Alteromonadales.Colwelliaceae.Colwellia_Otu0985	free	2.97076	0.00664616
