# Supplementary material for: Microbes on a Bottle: Substrate, Season and Geography Influence Community Composition of Microbes Colonizing Marine Plastic Debris
Source: PLoS One. 2016 Aug 3;11(8):e0159289. doi: 10.1371/journal.pone.0159289 (PMC4972250; doi:10.1371/journal.pone.0159289)
Supplement: S5 Table — Discriminant OTUs (based on18S rRNA gene analysis) identified, using class and subclass distinctions, in comparisons of: (a) PET-associated, particle-attached (>3 μm) and free-living (0.2 μm-3 μm) seawater communities in summer (lefse class: treatment) across all stations (lefse subclass: station), (b) PET- and glass-attached communities in spring (lefse class: treatment) across all stations (lefse subclass: station), (c) PET-associated communities from summer, spring, winter (lefse class: season) across all stations (lefse subclass: station), (d) PET-associated communities from Dowsing, Warp, Gabbard (lefse class: station) across all seasons (lefse subclass: season), (e) attached (PET and >3μm seawater fraction) and free-living (3–0.2 μm seawater fraction) communities (PET and 3.0 μm; lefse class: treatment) across all stations (lefse subclass: station). (XLSX) [file pone.0159289.s010.xlsx]

## Sheet: Final_table.taxa.class.subclass
(a) PET, 3 µm, 0.2 µm in summer (lefse class: treatment) across all station comparisons (lefse subclass: station)
	Taxonomic Classification of Discriminitive OTUs	Class	log LDA score	significance (alpha)
1	Eukaryota.SAR.Stramenopiles.Ochrophyta.Diatomea	PET	5.29026	0.0465056
2	Eukaryota.SAR	PET	5.12981	0.0246114
3	Eukaryota.SAR.Stramenopiles.Ochrophyta.Diatomea.Bacillariophytina_Otu00049	PET	4.03807	0.016724
4	Eukaryota.SAR.Alveolata	3um	5.13126	0.016724
5	Eukaryota.SAR.Alveolata.Dinoflagellata	3um	4.98599	0.016724
6	Eukaryota.SAR.Alveolata.Dinoflagellata.Dinophyceae	3um	4.92708	0.016724
7	Eukaryota.SAR.Alveolata.unclassified.unclassified.unclassified_Otu00019	3um	4.29404	0.016724
8	Eukaryota.Haptophyta.Prymnesiophyceae.Phaeocystis.unclassified	3um	4.14515	0.0265126
9	Eukaryota.SAR.Alveolata.Dinoflagellata.Incertae_Sedis.Haplozoon_Otu00125	3um	4.13539	0.0217713
10	Eukaryota.SAR.Alveolata.Dinoflagellata.Incertae_Sedis	3um	4.13112	0.0217713
11	Eukaryota.Haptophyta.Prymnesiophyceae.Phaeocystis	3um	4.12208	0.0265126
12	Eukaryota.SAR.Alveolata.Dinoflagellata.Dinophyceae.SCM37C58_Otu00039	3um	4.07611	0.0164145
13	Eukaryota.Haptophyta.Prymnesiophyceae.Phaeocystis.unclassified.unclassified_Otu00027	3um	4.07141	0.0265126
14	Eukaryota.SAR.Alveolata.Dinoflagellata.Dinophyceae.Gymnodiniphycidae_Otu00077	3um	4.01951	0.0259705
15	Eukaryota.SAR.Alveolata.Dinoflagellata.Dinophyceae.unclassified_Otu00070	3um	3.96126	0.0246114
16	Eukaryota.unclassified.unclassified.unclassified.unclassified.unclassified_Otu00287	3um	3.95493	0.032771
17	Eukaryota.SAR.Alveolata.Ciliophora.Intramacronucleata.Spirotrichea_Otu00022	0.2um	4.26187	0.016724
18	Eukaryota.SAR.Stramenopiles.MAST_3	0.2um	4.06625	0.016724
19	Eukaryota.SAR.Alveolata.Ciliophora.Intramacronucleata.Spirotrichea_Otu00083	0.2um	4.0063	0.0164145
(b) PET vs glass in spring (lefse class: treatment) across all station comparisons (lefse subclass: station)
	Taxonomic Classification of Discriminitive OTUs	Class	log LDA score	significance (alpha)
1	Eukaryota.unclassified.unclassified.unclassified.unclassified.unclassified_Otu00388	PET	3.22115	0.0225922
2	Eukaryota.unclassified.unclassified.unclassified.unclassified.unclassified_Otu00132	PET	3.15976	0.013246
3	Eukaryota.SAR.Alveolata.Dinoflagellata	Glass	3.93152	0.00321623
4	Eukaryota.SAR.Alveolata.Dinoflagellata.unclassified	Glass	3.44542	0.00216314
5	Eukaryota.SAR.Stramenopiles.Ochrophyta.Diatomea.Bacillariophytina_Otu01183	Glass	3.43929	0.00144841
6	Eukaryota.SAR.Alveolata.Dinoflagellata.Dinophyceae.unclassified_Otu00012	Glass	3.32362	0.0176221
7	Eukaryota.SAR.Stramenopiles.Ochrophyta.Diatomea.Bacillariophytina_Otu00149	Glass	3.24053	0.0204007
8	Eukaryota.unclassified.unclassified.unclassified.unclassified.unclassified_Otu00305	Glass	3.21781	0.0337357
9	Eukaryota.unclassified.unclassified.unclassified.unclassified.unclassified_Otu01287	Glass	3.12987	0.0252876
10	Eukaryota.unclassified.unclassified.unclassified.unclassified.unclassified_Otu00519	Glass	3.09259	0.00647987
(c) PET seasonal comparison (lefse class: season) across all stations (lefse subclass: station)
	Taxonomic Classification of Discriminitive OTUs	Class	log LDA score	significance (alpha)
1	Eukaryota.Haptophyta.Prymnesiophyceae.Phaeocystis.unclassified	Spring	5.1141	0.00447795
2	Eukaryota.Haptophyta.Prymnesiophyceae.Phaeocystis	Spring	4.88709	0.00447795
3	Eukaryota.Haptophyta.Prymnesiophyceae.Phaeocystis.unclassified.unclassified_Otu00027	Spring	4.72781	0.00447795
4	Eukaryota.SAR	Summer	5.28914	0.00337378
(d) PET station comparison (lefse class: station) across all seasons (lefse subclass: season)
	Taxonomic Classification of Discriminitive OTUs	Class	log LDA score	significance (alpha)
	none
(e) particle-associated in summer (PET and 3.0 µm; lefse class: treatment) across all stations (lefse subclass: station)
	Taxonomic Classification of Discriminitive OTUs	Class	log LDA score	significance (alpha)
1	Eukaryota.SAR.Stramenopiles.Ochrophyta.Diatomea	part-assoc	4.90353	0.0284597
2	Eukaryota.SAR	part-assoc	4.85495	0.0105871
3	Eukaryota.SAR.Alveolata.Dinoflagellata.Dinophyceae.Gymnodiniphycidae_Otu00498	part-assoc	3.62034	0.011164
4	Eukaryota.SAR.Stramenopiles.Ochrophyta.Diatomea.Bacillariophytina_Otu00049	part-assoc	3.60006	0.0061699
5	Eukaryota.unclassified.unclassified.unclassified.unclassified.unclassified_Otu00067	part-assoc	3.5594	0.0365712
6	Eukaryota.Haptophyta.Prymnesiophyceae.Isochrysidales	part-assoc	3.47252	0.0351749
7	Eukaryota.Haptophyta.Prymnesiophyceae.Isochrysidales.Emiliania.unclassified_Otu00088	part-assoc	3.46786	0.0351749
8	Eukaryota.Haptophyta.Prymnesiophyceae.Isochrysidales.Emiliania	part-assoc	3.46194	0.0351749
9	Eukaryota.unclassified.unclassified.unclassified	free	4.56502	0.0446097
10	Eukaryota.unclassified.unclassified	free	4.56502	0.0446097
11	Eukaryota.unclassified	free	4.56502	0.0446097
12	Eukaryota.unclassified.unclassified.unclassified.unclassified	free	4.56502	0.0446097
13	Eukaryota.SAR.Alveolata.Ciliophora	free	4.42834	0.0105871
14	Eukaryota.SAR.Alveolata.Ciliophora.Intramacronucleata	free	4.42834	0.0105871
15	Eukaryota.Archaeplastida.Chloroplastida.Chlorophyta.unclassified.unclassified_Otu00035	free	4.2556	0.00571231
16	Eukaryota.Archaeplastida.Chloroplastida.Chlorophyta.unclassified	free	4.25268	0.00571231
17	Eukaryota.SAR.Alveolata.Ciliophora.Intramacronucleata.Spirotrichea_Otu00022	free	4.1643	0.0061699
18	Eukaryota.Archaeplastida.Chloroplastida.Chlorophyta.Mamiellophyceae.Ostreococcus_Otu00023	free	4.05531	0.00571231
19	Eukaryota.SAR.Stramenopiles.MAST_3	free	3.98698	0.0061699
20	Eukaryota.SAR.Alveolata.Ciliophora.Intramacronucleata.Spirotrichea_Otu00083	free	3.92465	0.00605371
21	Eukaryota.SAR.Stramenopiles.MAST_3.MAST_3C.unclassified_Otu00140	free	3.89399	0.00506203
22	Eukaryota.SAR.Stramenopiles.MAST_3.MAST_3C	free	3.8923	0.00506203
23	Eukaryota.SAR.Stramenopiles.unclassified.unclassified.unclassified_Otu00830	free	3.88564	0.0215717
24	Eukaryota.Archaeplastida.Chloroplastida.Chlorophyta.Mamiellophyceae.Micromonas_Otu00082	free	3.85711	0.0270301
25	Eukaryota.unclassified.unclassified.unclassified.unclassified.unclassified_Otu00609	free	3.81745	0.00889173
26	Eukaryota.SAR.Alveolata.Ciliophora.Intramacronucleata.Spirotrichea_Otu00909	free	3.75817	0.00889173
27	Eukaryota.SAR.Stramenopiles.MAST_3.MAST_3F	free	3.73191	0.00571231
28	Eukaryota.SAR.Stramenopiles.unclassified.unclassified.unclassified_Otu00539	free	3.70922	0.0215717
29	Eukaryota.SAR.Stramenopiles.MAST_3.MAST_3F.unclassified_Otu00110	free	3.70171	0.00571231
30	Eukaryota.SAR.Alveolata.Ciliophora.Intramacronucleata.Spirotrichea_Otu00135	free	3.65194	0.0284597
31	Eukaryota.SAR.Alveolata.unclassified.unclassified.unclassified_Otu00777	free	3.60819	0.0426802
32	Eukaryota.SAR.Alveolata.Protalveolata.Syndiniales.Amoebophrya_Otu00513	free	3.42525	0.0215717
